# Supplementary material for: Mirvetuximab Soravtansine in solid tumors: A systematic review and meta-analysis
Source: PLoS One. 2024 Dec 27;19(12):e0310736. doi: 10.1371/journal.pone.0310736 (PMC11676571; doi:10.1371/journal.pone.0310736)
Supplement: S4 File — (XLSX) [file pone.0310736.s008.xlsx]

## Sheet: Basic information
Title	Doi	First Author	Published Year	Study period	Mean follow-up time	Population	mono/combine	drug	intervention	contolled group	secondary outcomes	primary outcomes	outcoms	phase	study design	sample size	FRα expression	Three top AE	Abstract	NCT	country of region	median age	prior treatment history	Eligiblity	Data extractor	Extraction date
Phase III, randomized trial of mirvetuximab soravtansine versus chemotherapy in patients with platinum-resistant ovarian cancer: primary analysis of FORWARD I	10.1016/J.ANNONC.2021.02.017	Moore	2021	2015-2020	The median duration of follow-up in the ITT population was 12.5 months for both the MIRV (range, 0.03 to 22.0) and IC chemotherapy groups (range, 0.03 to 20.4)	platinum-resistant epithelial ovarian cancer (EOC) 366,2:1	mono	MIRV	intravenous infusions ofMIRV at a dose of 6 mg/kg (based on adjusted ideal bodyweight) once every 21 days o	IC chemotherapy.	ORR22% versus 12%(P=0.015)	mPFS was 4.1 months [hazard ratio (HR), 0.98, P ¼ 0.897]	ORR,mPFS,AE	phase III	Allocation:：Randomized Interventional Model: Parallel Assignment Masking: None (Open Label) Primary Purpose: Treatment	N = 366	High 147 vs 71 ;Medium 101 vs 46	nausea ( 45.7%), diarrhea ( 31.3%), fatigue (28.8%)	Background: Mirvetuximab soravtansine (MIRV) is an antibody-drug conjugate comprising a folate receptor alpha (FRα)-binding antibody, cleavable linker, and the maytansinoid DM4, a potent tubulin-targeting agent. The randomized, open-label, phase III study FORWARD I compared MIRV and investigator's choice chemotherapy in patients with platinum-resistant epithelial ovarian cancer (EOC). Patients an…	NCT02631876	Belgium, Bosnia and Herzegovina, Canada, Czechia, France, Ireland, Italy, Russian Federation, Serbia, Spain, Switzerland, United Kingdom, United States	Age, years：Median 64 vs 64；Range 34-89 VS 31-86	No. of prior systemic therapiesb 1 or 2 ：159 (64.1) vs 74 (62.7) 3 86： (34.7) vs 43 (36.4)；Prior exposure Paclitaxel 238 (96.0) VS 113 (95.8) Bevacizumab 121 (48.8) VS 55 (46.6) PARP inhibitor 44 (17.7) VS 19 (16.1)	Yes	Shuang Yuan	2023-04-13
Phase Ib study of mirvetuximab soravtansine, a folate receptor alpha (FRα)-targeting antibody-drug conjugate (ADC), in combination with bevacizumab in patients with platinum-resistant ovarian cancer	doi.org/10.1016/j.ygyno.2020.01.037	O'Malley	2019	2015-2019	14.8 months (range, 0.76–25.3 months).	Epithelial ovarian cancer 52 ，Fallopian tube cancer 12，Primary peritoneal cancer 2	combine	MIRV + BEV	mirvetuximab soravtansine intravenously (IV) at 6 mg/kg (adjustedideal body weight) followed by 15 mg/kg bevacizumab once every3weeks.	Self control	ORR of 39% (95% CI, 28, 52),	mPFS 6.9 mouths (95% CI 4.9, 8.6) mDOR of 8.6 months (95% CI, 4.9, 14.9)	ORR,mPFS,mDOR,AE	Phase 1b/2	Allocation: Non-Randomized Interventional Model: Parallel Assignment Masking: None (Open Label) Primary Purpose:Treatment	N=66	Low 13 ，Medium 24 ，High 28	diarrhea (52%), blurred vision (50%), nausea (45%), and fatigue (41%),	Purpose: To evaluate the safety and clinical activity of mirvetuximab soravtansine, an antibody-drug conjugate comprising a humanized anti-folate receptor alpha (FRα) monoclonal antibody, cleavable linker, and the maytansinoid DM4, a potent tubulin-targeting agent, in combination with bevacizumab in patients with FRα-positive, platinum-resistant ovarian cancer. Methods: Patients with platinum-res…	NCT02606305	Belgium, Canada, Spain, United States	Age,：Median (range) 63 (39–81)	No. of prior systemic therapies：Median (range) 3 (1–8)；1–2 27 (41)；3 11 (17)；4–6 26 (39)；7+ 2 (3)。Prior compound exposure Platinum 66 (100)；Taxanes 65 (99)；Bevacizumab 41 (62)；PARP inhibitor 20 (30)	Yes	Shamsnur Rehim	2023-04-13
Characterization of folate receptor alpha (FRα) expression in archival tumor and biopsy samples from relapsed epithelial ovarian cancer patients: A phase I expansion study of the FRα-targeting antibody-drug conjugate mirvetuximab soravtansine	doi.org/10.1016/j.ygyno.2017.08.015	Martina	2017	2012-2017	——	Epithelial ovarian cancer 22 ,Fallopian tube cancer 3 ,Carcinosarcoma 1 ,Papillary carcinoma 1	mono	MIRV	mirvetuximab soravtansine at6 mg/kg once every 3 weeks	Self control	ORR 6 (22.2%)	PFS 4.2 month (95% CI,2.8, 5.4)	ORR,mPFS,AE	Phase I	Allocation:：Non-Randomized Interventional Model:Parallel Assignment Masking:None (Open Label) Primary Purpose:Treatment	N = 27	Low 6 ，Medium 5 ，High 16	keratopathy (48%), fatigue (44%), diarrhea(37%)., and blurredvision (37%).	Purpose To characterize folate receptor alpha (FRα) expression in archival and fresh biopsy tumor samples from relapsed ovarian cancer patients. Methods Patients with ovarian tumors amenable to biopsy were eligible to enroll. Eligibility included a minimum requirement of FRα positivity in archival tumor samples (≥ 25% of cells with ≥ 2 + staining intensity). Patients received mirvetuximab soravta…	NCT01609556	Canada, United States	Age, years：Median (range) 62 (38–76)	No. of prior systemic therapies Median (range) 4 (1−11) 1–3 10 (37) 4–6 11 (41) 7+ 6 (22)；Prior compound exposure Platinum 27 (100) Taxane 27 (100) Bevacizumab 23 (85) PARP inhibitor 9 (33)	Yes	Shuang Yuan	2023-04-13
Safety and efficacy of mirvetuximab soravtansine, a folate receptor alpha (FRα)-targeting antibody-drug conjugate (ADC), in combination with bevacizumab in patients with platinum-resistant ovarian cancer	doi.org/10.1016/j.ygyno.2023.01.020	Gilbert	2023	2015-2021	median duration of follow-up was 8.7 months (range, 0.8 to 25.3)	Epithelial ovarian cancer 72 (77) Fallopian tube cancer 17 (18) Primary peritoneal cancer 5 (5)	combine	MIRV + BEV	mirvetuximab soravtansine plusbevacizumab and constituted the ITT population.	Self control	ORR 44% (95% CI ,33, 54)	mPFS 8.2 95% CI (6.8, 10.0) mDOR 9.7 95% CI (6.9, 14.1)	ORR,mPFS,mDOR,AE	Phase 1b/2	Allocation: Non-Randomized Interventional Model: Parallel Assignment Masking: None (Open Label) Primary Purpose:Treatment	N = 94	FRα ≥ 75% (n = 44) FRα 50–74% (n = 39) FRα 25–49% (n = 11)	vision (57%), diarrhea (54%), nausea (51%), and fatigue (43%).	Purpose.Evaluate the antitumor activity and safety profile of the combination of mirvetuximab soravtansineand bevacizumab in patients with platinum-resistant ovarian cancer.Methods.Patients with recurrent epithelial ovarian, fallopian tube, or primary peritoneal cancer, whose mostrecent platinum-free interval was≤6 months, were administered mirvetuximab soravtansine (6 mg/kg adjustedideal body we…	NCT02606305	Belgium, Canada, Spain, United States	Median (range) 62 (39–81)	1–2 45 (48)；≥3a 49 (52)；Prior exposure： Taxane 91 (97)% Bevacizumab 55 (59)% PARP inhibitor 25 (27)%	Yes	Shuang Yuan	2023-04-13
Efficacy and Safety of Mirvetuximab Soravtansine in Patients With Platinum-Resistant Ovarian Cancer With High Folate Receptor Alpha Expression: Results From the SORAYA Study.	10.1200/JCO.22.01900	Matulonis	2023	2020-2022	median follow-up time was 13.4 months,	FRa-high patients with PROC,Epithelial ovarian 85 (80),Fallopian tubea 8 (8),Primary peritoneala 12 (11),Otherb 1 (1)	mono	MIRV	single-agentMIRV at 6 mg/kg using adjusted ideal body weight, ad-ministered IV once every 3 weeks.	Self control	ORR 34 (32.4) [23.6 to 42.2]	mPFS 4.3 months (95% CI, 3.7 to 5.2) DOR 6.9 months (95% CI, 5.6 to 9.7)	ORR,mPFS,mDOR,AE	phase II	Allocation: N/A Interventional Model: Single Group Assignment Interventional Model Description: All patients will receive single-agent MIRV at 6 mg/kg adjusted ideal body weight (AIBW) administered on Day 1 of every 3-week cycle (Q3W) Masking: None (Open Label) Primary Purpose: Treatment	N = 106	high 38	blurred vision (41% ), keratopathy (29%), and nausea (29% )	PURPOSE: Single-agent chemotherapies have limited activity and considerable toxicity in patients with platinum-resistant epithelial ovarian cancer (PROC). Mirvetuximab soravtansine (MIRV) is an antibody-drug conjugate targeting folate receptor [alpha] (FR[alpha]). SORAYA is a single-arm, phase II study evaluating efficacy and safety of MIRV in patients with PROC., METHODS: SORAYA enrolled FR[alph…	NCT04296890	United States	Age, years：Median 62.0	Prior systemic therapy, No. (%)d 1 10 (9) 2 41 (39) 3 54 (51) Prior exposure, No. (%) Platinum-containing regimen 106 (100) Bevacizumab 106 (100) Taxanes 105 (99) Liposomal doxorubicin 75 (71) PARP inhibitor 51 (48) Topotecan 0 (0)	Yes	Shuang Yuan	2023-04-13
Phase i study of mirvetuximab soravtansine (MIRV) and rucaparib for recurrent endometrial, ovarian, fallopian tube or primary peritoneal cancer	.doi.org/10.1136/ijgc-2021-IGCS.24	Backes	2021	2018-2021	——	ovarian cancer（16）endometrial cancer（5）	combine	MIRV+rucaparib	MIRV (4–6 mg/kg IV every 3weeks) and rucaparib PO BID (400–600 mg) depending onthe dose level	Self control	ORR 33% (4/12) in ovarian cancer , 50% in endometrial cancer.	mPFS is 6.3 months with 95%CI (0.7, 13.8) months.	ORR,mPFS,AE	Phase I	Allocation: N/A Interventional Model: Single Group Assignment Masking: None (Open Label) Primary Purpose: Treatment	N= 21	all positive（>25%）	fatigue (73%), nausea (67%), blurred vision (60%), anemia (47%),	Objectives To estimate the maximally tolerated dose (MTD) and toxicities associated with MIRV and rucaparib. Methods Patients had to be folate receptor a (FRa) positive by IHC (>=25% of tumor staining at >=2+ intensity). Using a 3+3 design patients received MIRV (4-6 mg/kg IV every 3 weeks) and rucaparib PO BID (400-600 mg) depending on the dose level. Results >100 patients were screened for FRa …	NCT03552471	United States	Median age was 64.5,	3 (range 1–9) prior lines of treatment.	Yes	Shamsnur Rehim	2023-04-13
Safety and activity findings from a phase 1b escalation study of mirvetuximab soravtansine, a folate receptor alpha (FRα)-targeting antibody-drug conjugate (ADC), in combination with carboplatin in patients with platinum-sensitive ovarian cancer	doi.org/10.1016/j.ygyno.2018.07.017	Moore	2018	2015-2018	15.9 months.	Epithelial ovarian cancer 16 ,Fallopian tube cancer 2	combine	MIRV +carboplatin	Mirvetuximab soravtansine was delivered intravenously (IV) on day1 of each 21-day cycle; carboplatin was administered IV following com-pletion of the mirvetuximab soravtansine infusion.	Self control	ORR 71% （95% CI (44, 90））	mPFS (months) 15 95% CI (9.9, −) mDOR (months) NR（ not reached.）m95%CI (5.7, −)	ORR,mPFS,mDOR,AE	Phase 1b/2	Allocation: Non-Randomized Interventional Model: Parallel Assignment Masking: None (Open Label) Primary Purpose:Treatment	N= 18	Low 7 ,Medium 4 ,High 7	nausea (67%), diarrhea(61%), thrombocytopenia(61%), blurred(61%) ,vision (61%).	Purpose: To evaluate the safety profile and preliminary antitumor activity of mirvetuximab soravtansine when administered in combination with carboplatin to relapsed ovarian cancer patients. Methods: Patients with recurrent, platinum-sensitive epithelial ovarian or fallopian tube cancer were enrolled. Eligibility included a minimum requirement of tumor FRα positivity (≥25% of cells with ≥2+ stain…	NCT02606305	Belgium, Canada, Spain, United States	Age, years ：Median (range) 66 (47–82)	No. of prior systemic therapies Median (range) 2.5 (1–6) 1–2 9 (50) 3 5 (28) 4–6 4 (22)；Prior compound exposure Platinum 18 (100) Taxane 18 (100) Bevacizumab 5 (28) PARP inhibitor 9 (50)	Yes	Shamsnur Rehim	2023-04-13
Safety and Activity of Mirvetuximab Soravtansine (IMGN853), a Folate Receptor Alpha-Targeting Antibody-Drug Conjugate, in Platinum-Resistant Ovarian, Fallopian Tube, or Primary Peritoneal Cancer: A Phase I Expansion Study	10.1200/JCO.2016.69.9538	Moore	2017	2014—2016	5.5 months.	Epithelial ovarian 43 ;Fallopian tube 2 ; Primary peritoneal 1	mono	MIRV	IMGN853 at 6.0 mg/kg (adjusted ideal body weight) once every 3 weeks.	Self control	ORR 26% (95% CI, 14.3 to 41.1)	PFS 4.8 months (95% CI, 3.9 to 5.7 months) DOR(19.1 weeks; 95% CI, 16.1 to 33.1;	ORR,mPFS,mDOR,AE	Phase I	Allocation:：Non-Randomized Interventional Model:Parallel Assignment Masking:None (Open Label) Primary Purpose:Treatment	N = 46	Low 9;Medium 14;High 23;Total 46	diarrhea (44%), blurred vision (41%),nausea (37%), fatigue (30%), neuropathy (28%	-	NCT01609556	Canada, United States	Age, years Median 62.5	No. of prior systemic therapies 1-3 23 50.0 $ 4 23 50.0 Prior exposure Platinum compounds 46 100.0 Taxanes 46 100.0	Yes	Shamsnur Rehim	2023-04-13
A phase I study of mirvetuximab soravtansine (MIRV) and gemcitabine (G) in patients (Pts) with selected fr[alpha]-positive solid tumors: Results in the ovarian cancer (EC) cohort	10.1200/JCO.2021.39.15_suppl.5542	Mihaela	2021	2017-2020	————	Patients (pts) with FR[alpha]-positive platinum resistant EOC with <=4 prior chemotherapy	combine	MIRV+gemcitabine	mirvetuximab soravtansine intravenously (IV) on day 1 and gemcitabine hydrochloride IV over 30 minutes on days 1 and 8. Cycles repeat every 3 weeks in the absence of disease progression or unexpected toxicity.	Self control	eleven (36%) of the 30 EOC pts achieved a partial response (PR), 15 pts (50%) had SD and 4 pts (13%) progressed.	Among the 11 responders, 5 pts had high FR[alpha], 4 pts medium FR[alpha] and 2 pts low FR[alpha] expression	ORR	phase I	Allocation:N/A Interventional Model:Single Group Assignment Masking:None (Open Label) Primary Purpose:Treatment	N = 30	Fifteen (50%) pts high FR[alpha] ；10 pts (33%) medium FR[alpha]； 5 pts (17%) low FR[alpha]	G2 sensory neuropathy (4 pts) G3 diarrhea (3 pts), G3 fatigue (2 pts), G3 pneumonitis (2 pts), and 1 pt with G5 respiratory failure (secondary to pneumonia but drug-induced pneumonitis could not be ruled out).	Background: Mirvetuximab soravtansine (MIRV) is an ADC comprising a FR[alpha]-binding antibody, cleavable linker, and the maytansinoid DM4, a potent tubulin-targeting agent. MIRV has promising single agent activity in FR[alpha]-positive medium/high expression epithelial ovarian cancer (EOC), at 6 mg/kg, based on adjusted ideal body weight (AIBW) IV every (q) 21 days. This study evaluated MIRV and…	NCT02996825	United States	——	median 3 prior lines of therapy	Yes	Shuang Yuan	2023-04-13
Phase 1b study of mirvetuximab soravtansine, a folate receptor alpha (FRα)-targeting antibody-drug conjugate, in combination with carboplatin and bevacizumab in patients with platinum-sensitive ovarian cancer	10.1016/j.ygyno.2024.01.045	Richardson	2024	2018-2021	————	Patients with recurrent, platinum-sensitive epithelial ovarian, fallopian tube, or primary peritoneal cancer	combine	Mirvetuximab soravtansine ,carboplatin ,bevacizumab	Mirvetuximab soravtansine (6 mg/kg), carboplatin (AUC5), bevacizumab (15 mg/kg)	Self control	Duration of response (DOR): 中位数 DOR 为 10.9 个月 (95% CI, 8.7–15.2)	Objective response rate (ORR): 确认的客观响应率 (ORR) 为 83% (95% CI, 68–93)，包括 9 例完全响应 (CR) 和 25 例部分响应 (PR)。	ORR，DOR，AEs	Phase 1b	Allocation: Non-Randomized Interventional Model: Parallel Assignment Masking: None (Open Label) Primary Purpose:Treatment	N=41	≥75% 20 (48.8); 50%–74% 21 (51.2)	Main treatment-related adverse events (TRAEs): Diarrhea (83%) Nausea (76%) Fatigue (73%) Thrombocytopenia (71%) Neutropenia (51%) Blurred vision (68%) Peripheral neuropathy (34%) Serious adverse events: Serious AEs occurred in 13 participants (32%), predominantly gastrointestinal disorders. These included diarrhea (grade 3; n=2), ascites (grade 2; n=1), colonic fistula (grade 3; n=1), enteritis (…	The study evaluated the triplet combination of mirvetuximab soravtansine, carboplatin, and bevacizumab in platinum-sensitive ovarian cancer. The confirmed ORR was 83%, median DOR was 10.9 months, and median PFS was 13.5 months. The most common AEs were diarrhea, nausea, fatigue, thrombocytopenia, and blurred vision. The triplet regimen was found to be highly active and well-tolerated in platinum-…	NCT02606305	United States, Belgium, Canada	63 (39–85)years	1-2 prior lines of therapy, all received platinum-based chemotherapy, 27% received prior bevacizumab, 29% received prior PARPi.	Yes	Shamsnur Rehim	2023-04-13

## Sheet: Adverse effect
firstauthor	n	nausea	diarrhea	fatigue	blurred vision	Dry eye	thrombocytopenia	keratopathy	neuropathy	Vomiting	Decreased appetite	Headache	ALT increased	AST increased	Pneumonia	anemia			AEs	Any grade
Moore 2021	243	0.457	0.313	0.288	0.42	0.259	0.095	0.325	0.267	0.16	0.169			0.165		0.107				ES, % (95 % CI)	I2, %	All	3/4grades
O'Malley 2019	66	0.455	0.515	0.409	0.5	0.273	0.303	0.242	0.348	0.242	0.258	0.242	0.242	0.258					Vision blurred	45.20(39.32-51.09)	45.18	9	5
Martina 2017	27	0.269	0.37	0.444	0.37	0.148		0.481	0.259		0.111	0.185	0.222	0.259	0.148				Nausea	40.13 (32.27-47.99)	70.57	9	5
Gilbert 2023	94	0.51	0.54	0.43	0.57	0.28	0.3	0.34	0.38	0.27	0.28	0.27	0.23	0.27					Diarrhea	39.52 (28.86-50.18)	84.98	8	8
Matulonis 2023	106	0.29	0.22	0.24	0.41	0.25		0.29	0.13	0.11	0.13								Fatigue	33.84 (26.90-40.77)	64.25	9	8
Moore 2017	46	0.37	0.435	0.304	0.413	0.13		0.261	0.283	0.217		0.109	0.152	0.239		0.13			Keratopathy	31.2 (27.45-34.94)	0.03	7	2
Moore 2018	18	0.667	0.611	0.556	0.611		0.611	0.222	0.444	0.5	0.333	0.278	0.222	0.222	0.5	0.389			Neuropathy	27.33 (19.46-35.19)	76.61	7	3
Backes 2021	21	0.67		0.73	0.6	0.33	0.27			0.27			0.4	0.4		0.47			AST increased	23.58 (18.29-28.87)	36.6	7	4
O’Malley 2020	41	0.76	0.83	0.76	0.68														Dry eye	23.30(18.70-27.90)	37.45	7	4
AE Grade 3-4																			Thrombocytopenia	23.17 (12.01-34.34]	82.59	5	4
firstauthor	n	nausea	diarrhea	fatigue	blurred vision	Dry eye	thrombocytopenia	keratopathy	neuropathy	Vomiting	Decreased appetite	Headache	ALT increased	AST increased	pneumonitis	anemia			ALT increased	22.19(17.29-27.09)	0.01	6	3
Moore 2021	243	0.012	0.021	0.012	0.025	0.012		0.012	0.025	0.012	0.008			0.012		0.008			Headache	20.29(12.52-28.06)	54.79	5
O'Malley 2019	66	0.015	0.015	0.015	0.015	0.015	0.045			0.015			0.045	0.061					Vomiting	19.54(13.79-25.28)	62.74	7	4
Martina 2017	27																		Decreased appetite	18.71(12.58-24.85)	66.8	6	2
Gilbert 2023	94	0.01	0.01	0.03	0.01	0.02	0.04		0.01	0.01			0.03	0.04					Anemia	12.96(9.41-16.51)	81.08	4	4
Matulonis 2023	106		0.02	0.01	0.06	0.02		0.09			0.01
Backes 2021	21		0.07	0.2			0.07								0.13	0.13
Moore 2018	18		0.056	0.056			0.167									0.111
O’Malley 2020	41	0.02	0.1	0.05	0.1
Moore 2017	46	0.022	0.022	0.043					0.022	0.022			0.022	0.022		0.022
