# Supplementary material for: Mirvetuximab Soravtansine in solid tumors: A systematic review and meta-analysis
Source: PLoS One. 2024 Dec 27;19(12):e0310736. doi: 10.1371/journal.pone.0310736 (PMC11676571; doi:10.1371/journal.pone.0310736)
Supplement: S5 File — (XLSX) [file pone.0310736.s009.xlsx]

## Sheet: Sheet1
Title	Doi	First Author	Abstract	Population	intervention	contolled group	Stody Outcomes	study type	Published Year	NCT	Included/Excluded	Reason(s) for exclusion.
A PHASE 2, TWO-STAGE, STUDY OF MIRVETUXIMAB SORAVTANSINE (IMGN853) IN COMBINATION WITH PEMBROLIZUMAB IN PATIENTS WITH MICROSATELLITE STABLE (MSS) RECURRENT OR PERSISTENT ENDOMETRIAL CANCER (EC)	doi.org/10.1136/ijgc-2022-igcs.524	Rebecca Porter	Objectives Folate receptor-alpha (FRa) expression is associated with poor prognosis in endometrial cancer (EC). Mirvetuximab soravtansine (MIRV), an antibody drug conjugate (ADC) comprising a FRa-binding antibody, cleavable linker, and the tubulin-disrupting maytansinoid DM4, showed tolerability and single agent activity in a Phase 1 dose expansion study in FRa+ advanced/recurrent EC (NCT01609556…	recurrent/persistent E	Trial in progres	Trial in progres	Trial in progres	This is a Phase 2, single cohort study	2022	NCT03835819	Excluded	Trial in progres
A phase I study of mirvetuximab soravtansine (IMGN853) and gemcitabine (G) in patients with FOLR1-positive recurrent epithelial ovarian (EOC), endometrial cancer (EC), or triple-negative breast cancer (TNBC).	10.1200/JCO.2019.37.15_suppl.3009	Cristea, Mihaela	Background: IMGN853 is an antibody-drug conjugate targeting the folate receptor alpha (FOLR1), linked to maytansinoid, DM4. IMGN853 has promising single agent activity in FOLR1+ EOC. The recommended phase 2 dose (RP2D) is 6 mg/kg, based on adjusted ideal body weight (AIBW) IV every 3 wks. This study evaluates IMGN853 and G. Methods: Patients (pts) with FOLR1+ tumors including: platinum resistant …	————	————	————	————	————	2019	NCT02996825.	Excluded	Dose-escalation study
A phase I study of mirvetuximab soravtansine (MIRV) and gemcitabine (G) in patients (Pts) with selected fr[alpha]-positive solid tumors: Results in the ovarian cancer (EC) cohort.	10.1200/JCO.2021.39.15_suppl.5542	Cristea, Mihaela	Background: Mirvetuximab soravtansine (MIRV) is an ADC comprising a FR[alpha]-binding antibody, cleavable linker, and the maytansinoid DM4, a potent tubulin-targeting agent. MIRV has promising single agent activity in FR[alpha]-positive medium/high expression epithelial ovarian cancer (EOC), at 6 mg/kg, based on adjusted ideal body weight (AIBW) IV every (q) 21 days. This study evaluated MIRV and…	Patients (pts) with FR[alpha]-positive platinum resistant EOC with <=4 prior chemotherapy (CT) regimens,	MIRV 6 mg/kg AIBW IV, day 1 and G 800 mg/m2 IV, d1, 8 q21 days	Self control	partial response (PR)，SD	A phase I study	2021	NCT02996825	Included	_______
A phase I study of mirvetuximab soravtansine (MIRV) and gemcitabine (G) in pts with selected FR[alpha] -positive solid tumours: Results in the endometrial cancer (EC) cohort: 863P.	10.1016/j.annonc.2020.08.1002	M.C. Cristea	Background: Mirvetuximab soravtansine (MIRV) is an ADC comprising a FRα-binding antibody, cleavable linker, and the maytansinoid DM4, a potent tubulin-targeting agent. MIRV has promising single agent activity in FRα-positive medium/high expression epithelial ovarian cancer (EOC), at 6 mg/kg, based on adjusted ideal body weight (AIBW) IV every (q) 21 days. This study evaluated MIRV and G in recurr…	Pts with FRa-positive EC with_x0014_2 prior chemotherapy (CT) regimens	MIRV 6 mg/kg AIBWIV, day 1 and G 800 mg/m2 IV, d1, 8) q21 days	Self control	PR，adverse effect	not known	2020	NCT02996825.	Excluded	Small sample size
A phase II study of Mirvetuximab Soravtansine in triple-negative breast cancer	10.1007/s10637-020-00995-2	Clinton Yam	Folate receptor alpha (FRα) has been reported to be expressed in up to 80% of triple-negative breast cancers (TNBC) with limitedexpression in normal tissues, making it a promising therapeutic target. Mirvetuximab soravtansine (mirvetuximab-s) is anantibody drug conjugate which has shown promise in the treatment of FRα-positive solid tumors in early phase clinical trials.Herein, are the results of…	Patients with advanced (cohort A) or localized butchemotherapy-resistant (cohort B), FRα-positive TNBC wereeligible for enrollment on this stud	Allpatients received mirvetuximab-s intravenously (IV) at a doseof 6 mg/kg every 21 days, with the dose calculated using theadjusted ideal body weight.	Self control	Complete response (CR), partial response (PR),stable disease (SD), and progressive disease (PD)	single-institution, prospective,phase II clinical trial	2021	Not known	Excluded	Small sample size
A phase II trial of mirvetuximab soravtansine in patients with localized triple-negative breast cancer (TNBC) with tumors predicted insensitive to standard neoadjuvant chemotherapy (NACT) including a lead-in cohort to establish activity in patients with metastatic TNBC	————	————	Background: While TNBC patients with pCR/RCB-0 or RCB-1 have excellent survival, those with extensive residual disease (RCB-II or RCB-III) after NACT have poor prognosis. AtMDAnderson, through the Moonshot Initiative, we have created a biomarker-driven drug development strategy, ARTEMIS (A Randomized, TNBC Enrolling trial to confirm Molecular profiling Improves Survival) to identify novel targete…	————	————	————	————	————	2017	NCT03106077	Excluded	Study protocol
A randomized phase II trial of mirvetuximab soravtansine (IMGN853), in folate receptor alpha (FR[alpha])-high recurrent ovarian cancer eligible for platinum-based chemotherapy.	10.1200/JCO.2022.40.16_suppl.TPS5618	FabianTrillsch	TPS5618, Background: Despite radical primary surgery and carboplatin/paclitaxel-based chemotherapy in combination with anti-angiogenic bevacizumab and/or PARP inhibitors (PARPi), most patients (pts) with advanced ovarian cancer (OC) will relapse. Following the implementation of these targeted therapies to first-line treatment, repeated use of bevacizumab and/or PARPi is often not approved nor has…	————	————	————	————	multicenter,randomized,two-arm,open-label,comparativephaseII trialmust	2022	NCT04274426	Excluded	Study protocol
AGO-OVAR 2.34/MIROVA: a RANDOMIZED PHASE II TRIAL OF MIRVETUXIMAB SORAVTANSINE (IMGN853), IN FOLATE RECEPTOR ALPHA (FRa) HIGH RECURRENT OVARIAN CANCER ELIGIBLE FOR PLATINUM-BASED CHEMOTHERAPY	————	————	Introduction/Background Following implementation of targeted therapies to first-line treatment, repeated use of bevacizumab and/or PARPi is often not approved nor has been conclusively proven efficacious for all patients with recurrent ovarian cancer. Accordingly, new combination partners for platinum-based chemotherapy become crucial to improve outcome. For the antibody-drug conjugate, Mirvetuxi…	————	————	————	————	————	2022	NCT04274426	Excluded	Study protocol
Analyses of patient-reported outcomes (PROs) with mirvetuximab soravtansine (MIRV) versus standard chemotherapy in the randomized phase III FORWARD I study in ovarian cancer (GOG 3011): 532P.	10.1016/j.annonc.2022.07.660	K.N. Moore	Background:MIRV, afirst-in-class antibody-drug conjugate targeting folate receptora(FRa), is currently under investigation for the treatment of patients (pts) with plat-inum-resistant ovarian cancer in the phase 3 clinical trial MIRASOL. Analyses of PROscollected as part of the phase 3 FORWARD I trial informed the collection of PRO datafor MIRASOL.Methods:PROs from the EORTC-QLQ-OV28 (OV28), EORT…	————	————	————	————	Analyses of patient-reported outcomes (PROs)	2022	NCT02631876	Excluded	Analyses of patient-reported outcomes (PROs)
Characterization of folate receptor alpha (FRα) expression in archival tumor and biopsy samples from relapsed epithelial ovarian cancer patients: A phase I expansion study of the FRα-targeting antibody-drug conjugate mirvetuximab soravtansine	doi.org/10.1016/j.ygyno.2017.08.015	Lainie P. Martina	Purpose To characterize folate receptor alpha (FRα) expression in archival and fresh biopsy tumor samples from relapsed ovarian cancer patients. Methods Patients with ovarian tumors amenable to biopsy were eligible to enroll. Eligibility included a minimum requirement of FRα positivity in archival tumor samples (≥ 25% of cells with ≥ 2 + staining intensity). Patients received mirvetuximab soravta…	relapsed ovarian cancer patients with FRα-positive tumors. N= 27	mirvetuximab soravtansine at6 mg/kg once every 3 weeks	Self control	Adverse efffect，CR，PR，ORR，PFS	part of a Phase I trial of mirvetuximabsoravtansine monotherapy (NCT01609556）	2017	NCT01609556	Included	_______
Efficacy and Safety of Mirvetuximab Soravtansine in Patients With Platinum-Resistant Ovarian Cancer With High Folate Receptor Alpha Expression: Results From the SORAYA Study.	10.1200/JCO.22.01900	U.A. Matulonis	PURPOSE: Single-agent chemotherapies have limited activity and considerable toxicity in patients with platinum-resistant epithelial ovarian cancer (PROC). Mirvetuximab soravtansine (MIRV) is an antibody-drug conjugate targeting folate receptor [alpha] (FR[alpha]). SORAYA is a single-arm, phase II study evaluating efficacy and safety of MIRV in patients with PROC., METHODS: SORAYA enrolled FR[alph…	FRa-high patients with PROC	ingle-agentMIRV at 6 mg/kg using adjusted ideal body weight, ad-ministered IV once every 3 weeks.	Self control	ORR,DOR.	is a single-arm, phase II study e	2023	NCT04296890	Included	_______
Exposure response (ER) analysis for efficacy and safety of mirvetuximab soravtansine (MIRV) in patients with folate receptor [alpha] (FR[alpha])-positive cancer: 592P.	https://doi.org/10.1016/j.annonc.2022.07.720	U.A. Matulonis	Background:MIRV is afirst-in-class antibody-drug conjugate comprising an FRa-binding antibody, cleavable linker, and maytansinoid DM4 payload for patients (pts)with FRa-positive, high-grade serous ovarian cancer. An ER analysis was conductedacross 3 studies to understand the impact of MIRV, DM4, and S-methyl-DM4(SmDM4) metabolite exposure on efficacy and safety in pts with FRa-positive tumors.Met…	exposure response (ER）Study	exposure response (ER）Study	exposure response (ER）Study	exposure response (ER）Study	exposure response (ER）Study	2022	NCT01609556, NCT02631876, NCT04296890	Excluded	exposure response (ER）Study
FORWARD I (GOG 3011): A phase III study of mirvetuximab soravtansine, a folate receptor alpha (FRa)-targeting antibody-drug conjugate (ADC), versus chemotherapy in patients (pts) with platinum-resistant ovarian cancer (PROC)	doi.org/10.1093/annonc/mdz250	K.N. Moore1,	Background: Mirvetuximab soravtansine (MIRV) is an ADC comprising a FRalpha-binding antibody, cleavable linker, and the maytansinoid DM4, a potent tubulin-targeting agent. FORWARD I, a phase III study, evaluated the safety and efficacy of MIRV compared to chemotherapy in pts with PROC. Method(s): Pts with PROC, 1-3 prior lines of therapy, and FRalpha positivity by immunohistochemistry (stratified…	Patients withplatinum-resistantovarian cancer 366 pts randomized, 248 received MIRV and 118 chemotherapy	Mirvetuximab soravtansine(6 mg/kg AIBW, Q3W)	nvestigator’s choice chemotherapy(paclitaxel, PLD, or topotecan)	PFS，ORR, overall survival, adverse effect	FORWARD I study, an open-label, randomized Phase III trial	2019	NCT02631876.	Excluded	Meeting Abstract
FORWARD I: a Phase III study of mirvetuximab soravtansine versus chemotherapy in platinum-resistant ovarian cancer	10.2217/fon-2017-0646	Kathleen N Moore	Mirvetuximab soravtansine, an antibody–drug conjugate that binds with high affinity to folate receptor-αto provide tumor-directed delivery of the potent microtubule-disrupting agent DM4, has emergedas a promising investigational agent for the treatment of ovarian cancer, particularly in the setting ofplatinum-resistant disease. Here we describe the rationale and design of FORWARD I (NCT02631876),…	Patients withplatinum-resistantovarian cancer	Mirvetuximab soravtansine(6 mg/kg AIBW, Q3W)	nvestigator’s choice chemotherapy(paclitaxel, PLD, or topotecan)	PFS，ORR, overall survival, duration of response	FORWARD I study, an open-label, randomized Phase III trial	2018	NCT02631876	Excluded	Study protocol
FORWARD II: A phase Ib study to evaluate the safety, tolerability and pharmacokinetics of mirvetuximab soravtansine (IMGN853) in combination with bevacizumab, carboplatin or pegylated liposomal doxorubicin in adults with folate receptor alpha (FR[alpha])-positive advanced epithelial ovarian cancer (EOC), primary peritoneal, fallopian tube, or endometrial cancer.	10.1200/JCO.2016.34.15_suppl.TPS5611	O'Malley, David	Background: Elevated FRα expression is characteristic of a number of solid tumors, including EOC and endometrial cancer, thereby providing an attractive candidate for targeted therapeutic strategies in these indications. Mirvetuximab soravtansine (IMGN853) is an antibody-drug conjugate (ADC), comprising a FRα-binding antibody linked to the tubulin-disrupting maytansinoid DM4, that has shown singl…	_________	_________	_________	_________	NCT02606305 is a multi-arm, Phase 1b/2 study	2016	NCT02606305.	Excluded	Study protocol
IMGN853 (mirvetuximab soravtansine), a folate receptor alpha (FR alpha)-targeting antibody-drug conjugate (ADC): Single-agent activity in platinum resistant epithelial ovarian cancer (EOC) patients (pts).	10.1200/JCO.2016.34.15_suppl.5567	Moore, Kathleen N	Background: IMGN853 (mirvetuximab soravtansine) is an ADC, comprising a FRα-binding antibody linked to the tubulin-disrupting maytansinoid, DM4. Here we report on the IMGN853 monotherapy expansion cohort of pts with platinum-resistant EOC as part of an ongoing phase I dose escalation trial (NCT01609556). Methods: Patients were administered IMGN853 intravenously once every 3 weeks at 6.0 mg/kg usi…	pts with platinum-resistant EOC	IMGN853 intravenously once every 3 weeks at 6.0 mg/kg	Self control	ORR,adverse effect	expansion cohort study as part of an ongoing phase I dose escalation trial	2016	NCT01609556	Excluded	Incomplate data
Integrated safety summary of single-agent mirvetuximab soravtansine in patients with folate receptor [alpha] (FR[alpha])-positive recurrent ovarian cancer: Phase 1 and 3 clinical trials.	10.1200/JCO.2022.40.16_suppl.5574	KathleenN. Moore,	5574, Background: Available chemotherapies for platinum-resistant ovarian cancer (PROC) have limited clinical activity and considerable toxicity. Mirvetuximab soravtansine (MIRV) is a first-in-class antibody drug conjugate (ADC) comprising a folate receptor alpha (FR[alpha])-binding antibody, cleavable linker, and the maytansinoid payload DM4, a potent tubulin-targeting agent that has demonstrate…	464 pts FRα positive recurrent ovarian cancer	intravenousMIRVat 6 mg/kg,adjustedidealbodyweight,on Day 1 of a 21-day cycleuntildiseaseprogressionor unacceptabletoxicity	Self control	safety profile	Retrospective pooled analysis of 3 clinical trail	2022	NCT01609556, NCT04296890, NCT02631876	Excluded	Retrospective pooled analysis of 3 clinical trail
MIRASOL: a randomized, open-label, phase 3 study of mirvetuximab soravtansine vs. investigator's choice of chemotherapy in advanced high-grade epithelial ovarian, primary peritoneal, or fallopian tube cancers with high folate-alpha (FR&agr;) expression (297)	doi.org/10.1016/S0090-8258(22)01518-9	KathleenMoore,MD	Objectives: Elevated FR&agr; expression is a characteristic of epithelial ovarian cancer (EOC), thereby providing an attractive candidate for targeted therapeutic approaches. Mirvetuximab soravtansine is an antibody-drug conjugate (ADC) comprising an FR&agr;-binding antibody, cleavable linker, and the maytansinoid DM4, a potent tubulin-targeting agent that has consistently shown clinically meanin…	platinum-resistantEOC	intravenous mirvetuximab soravtansine at a dose of 6 mg/kg,calculate dusing adjusted ideal body weight,on Day 1 of a 21-day cycle	investigators’ choice chemo therapy: paclitaxel ,pegylated liposomal doxorubicin,ortopotecan)	PFS，ORR	Arandomized, open-label, phase 3 study	2022	NCT04209855.	Excluded	Study protocol
Mirvetuximab soravtansine (IMGN853), a folate receptor alpha (FRalpha)-targeting antibody-drug conjugate (ADC), in platinum-resistant epithelial ovarian cancer (EOC) patients (pts): activity and safety analyses in phase I pooled expansion cohorts	_________	Moore, K N	Background: The early clinical evaluation of mirvetuximab soravtansine (IMGN853), an ADC that comprises a FRα-binding antibody linked to the tubulin-disrupting maytansinoid DM4, has revealed encouraging signs of activity in pts with ovarian cancer. A pooled analysis of safety and efficacy was performed including individuals with platinum-resistant EOC, enrolled across three expansion cohorts of a…	platinum-resistant EOC	IMGN853 intravenously once every 3 weeks at 6 mg/kg using adjusted ideal body weight dosing	Self control	ORR,PFS,adverse effect	Self control	2017	NCT01609556	Excluded	Meeting Abstract
Mirvetuximab soravtansine (MIRV) in patients with platinum-resistant ovarian cancer with high folate receptor alpha (FR[alpha]) expression: Characterization of antitumor activity in the SORAYA study.	10.1200/JCO.2022.40.16_suppl.5512	UrsulaA. Matulonis,	5512, Background: SORAYA is a global single arm phase 3 study evaluating MIRV in patients (pts) with FR[alpha] high platinum-resistant ovarian cancer (PROC). MIRV is an antibody drug conjugate comprising a FR[alpha]-binding antibody, cleavable linker, and maytansinoid DM4, a potent tubulin-targeting agent. In this study, MIRV demonstrated activity in a broad population of PROC, regardless of numb…	platinum-resistant ovarian cancer	intravenous MIRV at 6 mg/kg, adjusted ideal body weight,on Day 1 of a 21-day cycle	Self control	adverse effect；ORR, DOR	single arm phase 3 study	2022	NCT04209855	Excluded	Incomplate data
Mirvetuximab soravtansine (MIRV), a folate receptor alpha (FR[alpha])-targeting antibody-drug conjugate (ADC), in combination with carboplatin (CARBO) and bevacizumab (BEV): Final results from a study in patients (pts) with recurrent platinum sensitive ovarian cancer: 833P.	https://doi.org/10.1016/j.annonc.2020.08.972	D.M. O’Malley	Background:MIRV is an ADC comprising a FRa-binding antibody, cleavable linker, andthe maytansinoid DM4, a potent tubulin-targeting agent. MIRV is being evaluatedwith carboplatin and BEV in recurrent platinum-sensitive (RPS) ovarian cancer.Methods:Pts had RPS ovarian cancer (last platinum-free interval (PFI)>6 mo), 1 or 2prior lines of therapy, and FRa-positivity by IHC (medium/high expression;_x0…	41 Pts had RPS ovarian cancer (last platinum-free interval (PFI)>6 mo), 1 or 2prior lines of therapy, and FRa-positivity by IH	MIRV was given at 6 mg/kg with CARBO (AUC 5) and BEV (15 mg/kg) IV on Day 1 of a 21-daycycle.	Self control	adverse efffect，DOR（ duration of response ），ORR，PFS	NCT02606305 is a multi-arm, Phase 1b/2 study	2020	NCT02606305	Excluded	Meeting Abstract
MIRVETUXIMAB SORAVTANSINE AND BEVACIZUMAB IN FOLATE RECEPTOR aLPHAPOSITIVE OVARIAN CANCER: EFFICACY IN PATIENTS WITH AND WITHOUT PRIOR BEVACIZUMAB	doi.org/10.1136/ijgc-2022-igcs.13	David O’Malley	Objectives Mirvetuximab soravtansine (MIRV) is a first-in-class ADC comprising a folate receptor-&agr; (FR&agr;)-binding antibody, cleavable linker, and maytansinoid DM4 payload. As part of the phase 1b/2 trial (NCT02606305), efficacy, safety, and tolerability of MIRV and bevacizumab (BEV) were evaluated in patients with recurrent FRa-positive ovarian cancer (OC) measured by immunohistochemistry …	patients with recurrent FRa-positive ovarian cancer N=126	MIRV and bevacizumab (BEV	Self control	ORR 44%, DOR 11.8， PFS	NCT02606305 is a multi-arm, Phase 1b/2 study	2022	NCT02606305	Excluded	Without original data
Mirvetuximab soravtansine, a folate receptor alpha (FR[alpha])-targeting antibody-drug conjugate (ADC), in combination with bevacizumab in patients (pts) with platinum-agnostic ovarian cancer.	10.1200/JCO.2020.38.15_suppl.6004	Gilbert, Lucy	Background: Mirvetuximab soravtansine (MIRV) is an ADC comprising a FRα-binding antibody, cleavable linker, and the maytansinoid DM4, a potent tubulin-targeting agent. As part of the Phase 1b FORWARD II trial (NCT02606305), the combination of MIRV with bevacizumab (BEV) was evaluated in pts with FRα-positive (medium/high expression; ≥ 50%/ ≥75% of cells with PS2+ staining intensity), platinum agn…	pts with FRα-positive, platinum agnostic ovarian cancer,	pts with FRα-positive, platinum agnostic ovarian cancer,	Self control	ORR,adverse effect	NCT02606305 is a multi-arm, Phase 1b/2 study	2020	NCT02606305.	Excluded	Missed information
Mirvetuximab soravtansine, a folate receptor alpha (FR[alpha])-targeting antibody-drug conjugate (ADC), in combination with bevacizumab in patients (pts) with platinum-agnostic ovarian cancer: Final analysis.	10.1200/JCO.2021.39.15_suppl.5504	10.1200/JCO.2021.39.15_suppl.5504	Background: Mirvetuximab soravtansine (MIRV) is an ADC comprising a FRα-binding antibody, cleavable linker, and the maytansinoid DM4, a potent tubulin-targeting agent. As part of the Phase 1b FORWARD II trial (NCT02606305), the combination of MIRV with bevacizumab (BEV) was evaluated in pts with FRα-positive (medium/high expression; ≥50%/ ≥75% of cells with PS2+ staining intensity), platinum agno…	pts with FRα-positive, platinum agnostic ovarian cancer,	pts with FRα-positive, platinum agnostic ovarian cancer,	Self control	ORR,mPFS,mDOR,adverse effect	NCT02606305 is a multi-arm, Phase 1b/2 study	2021	NCT02606305.	Excluded	Meeting Abstract
Mirvetuximab soravtansine, a folate receptor alpha (FR[alpha])-targeting antibody-drug conjugate (ADC), in combination with bevacizumab in patients (pts) with platinum-resistant ovarian cancer: Final findings from the FORWARD II study.	10.1200/JCO.2019.37.15_suppl.5520	O'Malley, David	Background: Mirvetuximab soravtansine is an ADC comprising a FRα-binding antibody, cleavable linker, and the maytansinoid DM4, a potent tubulin-targeting agent. As part of the Phase 1b FORWARD II trial (NCT02606305), the combination of mirvetuximab soravtansine with bevacizumab (BEV) was evaluated in pts with FRα-positive, platinum-resistant ovarian cancer (recurrence within 6 months after last p…	pts with FRα-positive, platinum-resistant ovarian cancer	mirvetuximab soravtansine (6 mg/kg; adjusted ideal body weight) and BEV (15 mg/kg) on Day 1 of a 21-day cycle.	Self control	ORR,mPFS,mDOR,adverse effect	NCT02606305 is a multi-arm, Phase 1b/2 study	2019	NCT02606305	Excluded	Meeting Abstract
Mirvetuximab soravtansine, a folate receptor alpha (FRa)-targetingantibody-drug conjugate (ADC), in combination with carboplatin andbevacizumab: Initial results from a phase Ib study in patients (pts)with ovarian cancer	doi:10.1093/annonc/mdz250	D. O’Malley	Background: Mirvetuximab soravtansine (MIRV) is an ADC comprising a FRalpha-binding antibody, cleavable linker, and the maytansinoid DM4, a potent tubulin-targeting agent. MIRV is being evaluated in combination with carboplatin and bevacizumab (BEV) as part of the ongoing phase 1b study FORWARD II. Method(s): Eligible pts had platinum-sensitive, recurrent epithelial ovarian, primary peritoneal, o…	platinum-sensitive, recurrent epithelial ovarian, primaryperitoneal, or fallopian tube cancer	MIRV was administered at 6 mg/kg (adjustedideal body weight) in combination with carboplatin (AUC 5) and BEV (15 mg/kg) onDay 1 of a 21-day cycle.	Self control	adverse effect ，ORR	NCT02606305 is a multi-arm, Phase 1b/2 study	2019	NCT02606305.	Excluded	Incomplate data
Phase 1 dose-escalation study of mirvetuximab soravtansine (IMGN853), a folate receptor α-targeting antibody-drug conjugate, in patients with solid tumors	DOI:10.1002/cncr.30736	Kathleen N. Moore, MD, MS	BACKGROUND: Mirvetuximab soravtansine (IMGN853) is an antibody-drug conjugate that selectively targets folate receptor α (FRα). In this phase 1 dose-escalation study, the authors investigated IMGN853 in patients with FRα-positive solid tumors. METHODS: Patients received IMGN853 on day 1 of a 21-day cycle (once every 3 weeks dosing), with cycles repeated until patients experienced dose-limiting to…	————	————	————	————	open-label, phase 1, dose-escalation study	2017	NCT01609556	Excluded	Dose-escalation study
Phase 1 study of IMGN853, a folate receptor alpha (FR[alpha])-targeting antibody-drug conjugate (ADC) in patients (Pts) with epithelial ovarian cancer (EOC) and other FRA-positive solid tumors.	10.1200/jco.2015.33.15_suppl.5558	Borghaei, Hossein	Background: IMGN853 (mirvetuximab soravtansine) is a FRα-targeting ADC comprising a FRα-binding antibody and potent maytansinoid, DM4. Methods: This Phase 1 trial is being conducted to determine safety, pharmacokinetics (PK), pharmacodynamics, maximum tolerated dose, recommended phase 2 dose (RP2D) and evidence of activity of IMGN853 in pts with EOC or other FRa-positive solid tumors. As previous…	safety, pharmacokinetics (PK), pharmacodynamics, maximum tolerated dose, recommended phase 2 dose (RP2D) and evidence of activity of IMGN853 in pts with EOC or other FRa-positive solid tumors.	————	————	————	————	2015	NCT01609556	Excluded	Pharmacology study
Phase 1b study of mirvetuximab soravtansine, a folate receptor alpha (FRα)-targeting antibody-drug conjugate, in combination with carboplatin and bevacizumab in patients with platinum-sensitive ovarian cancer	10.1016/j.ygyno.2024.01.045	Richardson	Objective: Evaluate the antitumor activity and safety profile of the triplet combination of mirvetuximab soravtansine (MIRV), carboplatin, and bevacizumab in recurrent, platinum-sensitive ovarian cancer. Methods: Participants with recurrent, platinum-sensitive epithelial ovarian, fallopian tube, or primary peritoneal cancer (1-2 prior lines of therapy) received MIRV (6 mg/kg adjusted ideal body w…	2018-2021	Mirvetuximab soravtansine (6 mg/kg), carboplatin (AUC5), bevacizumab (15 mg/kg)	Self control	ORR，DOR，AEs	Mirvetuximab soravtansine ,carboplatin ,bevacizumab	2024	NCT02606305	Included	_______
Phase I expansion study of mirvetuximab soravtansine, a folate receptor alpha (FRA)-targeting antibody-drug conjugate (ADC), in patients with endometrial cancer	doi.org/10.1097/01.IGC.0000527296.86225.87	Martin, L	Aims Mirvetuximab soravtansine is an ADC, comprising a FRalpha-binding antibody linked to the tubulin-disrupting maytansinoid, DM4. Here we report on an expansion cohort of patients with advanced endometrial cancer treated with mirvetuximab soravtansine as part of a phase I monotherapy trial. Method Patients with advanced or recurrent endometrial cancer, and confirmation of tumor FRalpha positivi…	Patients with advanced or recurrent endometrial cancer, and confirmation of tumor FRalpha positivity by immunohistochemistry	mirvetuximab soravtansine intravenously once every three weeks at 6 mg/kg based on adjusted ideal body weight	Self control	ORR,adverse effect	as part of a phase I monotherapy trial	2017	Not known	Excluded	Meeting Abstract
Phase i study of mirvetuximab soravtansine (MIRV) and rucaparib for recurrent endometrial, ovarian, fallopian tube or primary peritoneal cancer	.doi.org/10.1136/ijgc-2021-IGCS.24	F Backes	Objectives To estimate the maximally tolerated dose (MTD) and toxicities associated with MIRV and rucaparib. Methods Patients had to be folate receptor a (FRa) positive by IHC (>=25% of tumor staining at >=2+ intensity). Using a 3+3 design patients received MIRV (4-6 mg/kg IV every 3 weeks) and rucaparib PO BID (400-600 mg) depending on the dose level. Results >100 patients were screened for FRa …	folate receptora(FRa) positive cancer patienrs	MIRV (4–6 mg/kg IV every 3weeks) and rucaparib PO BID (400–600 mg) depending onthe dose level	Self control	Complete response (CR), partial response (PR),stable disease (SD), and progressive disease (PD),PFS，ORR ,adverse effect	PHASE I STUDY	2021	Not known	Included	_______
Phase Ib study of mirvetuximab soravtansine, a folate receptor alpha (FRα)-targeting antibody-drug conjugate (ADC), in combination with bevacizumab in patients with platinum-resistant ovarian cancer	doi.org/10.1016/j.ygyno.2020.01.037	David M. O'Malley	Purpose: To evaluate the safety and clinical activity of mirvetuximab soravtansine, an antibody-drug conjugate comprising a humanized anti-folate receptor alpha (FRα) monoclonal antibody, cleavable linker, and the maytansinoid DM4, a potent tubulin-targeting agent, in combination with bevacizumab in patients with FRα-positive, platinum-resistant ovarian cancer. Methods: Patients with platinum-res…	patientswith FRα-positive, platinum-resistant EOC	mirvetuximab soravtansine intravenously (IV) at 6 mg/kg (adjustedideal body weight) followed by 15 mg/kg bevacizumab once every3weeks.	Self control	ORR, DOR ; PFS	NCT02606305 is a multi-arm, Phase 1b/2 study	2020	NCT02606305	Included	_______
Phase III, randomized trial of mirvetuximab soravtansine versus chemotherapy in patients with platinum-resistant ovarian cancer: primary analysis of FORWARD I	10.1016/J.ANNONC.2021.02.017	K. N. Moore	Background: Mirvetuximab soravtansine (MIRV) is an antibody-drug conjugate comprising a folate receptor alpha (FRα)-binding antibody, cleavable linker, and the maytansinoid DM4, a potent tubulin-targeting agent. The randomized, open-label, phase III study FORWARD I compared MIRV and investigator's choice chemotherapy in patients with platinum-resistant epithelial ovarian cancer (EOC). Patients an…	EOC, primary peritoneal cancer, orfallopian tube cancer that was platinum-resistant	intravenous infusions ofMIRV at a dose of 6 mg/kg (based on adjusted ideal bodyweight) once every 21 days o	IC chemotherapy.	PFS,ORR,OS,PRO,AVERSE EFFECT	an open-label, randomized, phase III trialconducted in 12 countries (	2021	NCT026318	Included	_______
PICCOLO: AN OPEN-LABEL, SINGLE ARM, PHASE 2 STUDY OF MIRVETUXIMAB SORAVTANSINE IN RECURRENT PLATINUM SENSITIVE, HIGH-GRADE EPITHELIAL OVARIAN CANCERS WITH HIGH FOLATE-ALPHA EXPRESSION	10.1136/ijgc-2022-igcs.528	Angeles Alvarez Secord*	Objectives Elevated FRa expression is a characteristic of epithelial ovarian cancer (EOC), thereby an attractive candidate for targeted therapeutic approaches. Mirvetuximab soravtansine is an antibody-drug conjugate (ADC) comprising a FRabinding antibody, cleavable linker, and maytansinoid DM4, a potent tubulin-targeting agent that has consistently shown clinically meaningful single agent activit…	————	————	————	————	————	2022	Not known	Excluded	Study protocol
Preliminary single agent activity of IMGN853, a folate receptor alpha (FR[alpha])-targeting antibody-drug conjugate (ADC), in platinum-resistant epithelial ovarian cancer (EOC) patients (pts): Phase I trial.	10.1200/jco.2015.33.15_suppl.5518	Moore, Kathleen	Background: IMGN853 (mirvetuximab soravtansine) is a FRα-targeting ADC that comprises a FRα-binding antibody conjugated with the potent maytansinoid, DM4. Methods: This phase I trial evaluates the safety, pharmacokinetics, pharmacodynamics and anti-tumor activity of IMGN853 in pts with FRα-positive solid tumors. A recommended phase II dose (RP2D) of 6.0 mg/kg, administered once every three weeks …	platinum-resistant EOC and relapsed/refractory endometrial carcinoma.	6.0 mg/kg, administered once every three weeks	Self control	ORR,CBR,adverse effect	phase I trial evaluates the safety, pharmacokinetics, pharmacodynamics and anti-tumor activity of IMGN853	2015	NCT01609556	Excluded	Dose-escalation study
Safety and activity findings from a phase 1b escalation study of mirvetuximab soravtansine, a folate receptor alpha (FRα)-targeting antibody-drug conjugate (ADC), in combination with carboplatin in patients with platinum-sensitive ovarian cancer	doi.org/10.1016/j.ygyno.2018.07.017	K.N. Moore	Purpose: To evaluate the safety profile and preliminary antitumor activity of mirvetuximab soravtansine when administered in combination with carboplatin to relapsed ovarian cancer patients. Methods: Patients with recurrent, platinum-sensitive epithelial ovarian or fallopian tube cancer were enrolled. Eligibility included a minimum requirement of tumor FRα positivity (≥25% of cells with ≥2+ stain…	Adults with relapsed EOC, primary peritoneal, or fallopian tube cancerwere eligible to enroll.	Mirvetuximab soravtansine was delivered intravenously (IV) on day1 of each 21-day cycle; carboplatin was administered IV following com-pletion of the mirvetuximab soravtansine infusion.	Self control	adverse effect；ORR, DOR ，PFS	NCT02606305 is a multi-arm, Phase 1b/2 study	2018	NCT02606305	Included	_______
Safety and Activity of Mirvetuximab Soravtansine (IMGN853), a Folate Receptor Alpha-Targeting Antibody-Drug Conjugate, in Platinum-Resistant Ovarian, Fallopian Tube, or Primary Peritoneal Cancer: A Phase I Expansion Study	10.1200/JCO.2016.69.9538	K.N. Moore	Purpose To characterize folate receptor alpha (FRα) expression in archival and fresh biopsy tumor samples from relapsed ovarian cancer patients. Methods Patients with ovarian tumors amenable to biopsy were eligible to enroll. Eligibility included a minimum requirement of FRα positivity in archival tumor samples (≥ 25% of cells with ≥ 2 + staining intensity). Patients received mirvetuximab soravta…	FRa-positive and platinum-resistant ovarian cancer.	IMGN853 at 6.0 mg/kg (adjusted ideal body weight) once every 3 weeks.	Self control	Adverse events, tumor response, progression-free survival (PFS)	This phase I expansion cohort study	2017	NCT01609556	Included	_______
Safety and efficacy of mirvetuximab soravtansine, a folate receptor alpha (FRα)-targeting antibody-drug conjugate (ADC), in combination with bevacizumab in patients with platinum-resistant ovarian cancer	doi.org/10.1016/j.ygyno.2023.01.020	Lucy Gilbert	Purpose.Evaluate the antitumor activity and safety profile of the combination of mirvetuximab soravtansineand bevacizumab in patients with platinum-resistant ovarian cancer.Methods.Patients with recurrent epithelial ovarian, fallopian tube, or primary peritoneal cancer, whose mostrecent platinum-free interval was≤6 months, were administered mirvetuximab soravtansine (6 mg/kg adjustedideal body we…	94 patients with platinum-resistant disease:Epithelial ovarian cancer,Fallopian tube cancer,Primary peritoneal cancer/// 31 patients with platinum-sensitive disease	mirvetuximab soravtansine plusbevacizumab and constituted the ITT population.	Self control	primary efficacy endpoint was objective response rate (ORR) Secondary objectivesincluded duration of response, safety and tolerability, and PFS. The clin-ical response of sub-groups was an exploratory endpoint	NCT02606305 is a multi-arm, Phase 1b/2 study	2023	NCT02606305	Included	_______
Safety findings from FORWARD II: a phase 1b study evaluating the folate receptor alpha (FRalpha)-targeting antibody-drug conjugate (ADC) mirvetuximab soravtansine (IMGN853) in combination with bevacizumab, carboplatin, pegylated liposomal doxorubicin (PLD), or pembrolizumab in patients (pts) with ovarian cancer	_________	_________	Background: FORWARD II is a phase 1b study of the FRα-targeting ADC, mirvetuximab soravtansine (IMGN853), in combination with bevacizumab (BEV), carboplatin, PLD, or pembrolizumab in adults with FRα-positive EOC, primary peritoneal, or fallopian tube tumors (NCT02606305). Methods: The escalation stage of this trial evaluated the safety and tolerability of IMGN853 as part of 4 combination regimens…	_________	_________	_________	_________	NCT02606305 is a multi-arm, Phase 1b/2 study	2017	NCT02606305.	Excluded	Pharmacology study
Safety Profile of Mirvetuximab Soravtansine, a Folate Receptor Alpha-Targeting Antibody-Drug Conjugate, in Patients with Recurrent Ovarian Cancer	doi.org/10.1016/j.ygyno.2019.11.066	Kathleen G. Essel	OBJECTIVES: Mirvetuximab soravtansine is an antibody-drug conjugate (ADC) comprising a folate receptor alpha (FRalpha)-binding antibody, cleavable linker, and the maytansinoid DM4, a potent tubulin-targeting agent. Here we characterize the safety and tolerability of mirvetuximab soravtansine when administered to patients with FRalpha-positive, recurrent ovarian cancer. METHOD(S): A retrospective …	————	————	————	————	A retrospective pooled analysis of	2020	Not known	Excluded	Retrospective pooled analysis
Single-arm phase II trial of carboplatin and mirvetuximab soravtansine as neoadjuvant chemotherapy (NACT) for advanced- stage ovarian, fallopian tube or primary peritoneal cancer (EOC) who are folate receptor alpha positive (NCT04606914) (578)	doi.org/10.1016/S0090-8258%2822%2901798-X	Tavonna Kako,MD1	Objectives: The primary objective is to assess the feasibility and safety of obtaining tissue, assessing alpha-folate receptor status, and initiating treatment based on this data using a 21-day schedule in the advanced-stage ovarian, fallopian tube, or peritoneal cancer patients, without an unacceptable interval debulking surgery (IDS) delay. Secondary objectives include assessing progression-fre…	————	————	————	————	Single-arm phase II trial	2022	NCT04606914)	Excluded	Study protocol
